# Supplementary material for: Antioxidant and Antisteatotic Activities of Fucoidan Fractions from Marine and Terrestrial Sources
Source: Molecules. 2021 Jul 24;26(15):4467. doi: 10.3390/molecules26154467 (PMC8347863; doi:10.3390/molecules26154467)
Supplement: Supplementary file 1 [file molecules-26-04467-s001.zip]

Archive with 1 entries (1 files):
- molecules-1298684-supplementary.pdf
